# Supplementary material for: Developing a Novel Read-Across Concept for Ecotoxicological Risk Assessment of Phosphate Chemicals: A Case Study
Source: Toxics. 2024 Jan 22;12(1):96. doi: 10.3390/toxics12010096 (PMC10818528; doi:10.3390/toxics12010096)
Supplement: Supplementary file 1 [file toxics-12-00096-s001.zip]

Archive with 1 entries (1 files):
- toxics-2787189-supplementary.pdf
